# Supplementary material for: Ambient and Bedroom Heat in Relation to Sleep Health in a Marginalized Community That Is One of the Hottest in Los Angeles
Source: Int J Environ Res Public Health. 2025 Sep 6;22(9):1391. doi: 10.3390/ijerph22091391 (PMC12469264; doi:10.3390/ijerph22091391)
Supplement: Supplementary file 1 [file ijerph-22-01391-s001.zip]

Archive with 1 entries (1 files):
- ijerph-3804111-supplementary.pdf
